# Supplementary material for: RAFT Hydroxylated Polymers as Templates and Ligands for the Synthesis of Fluorescent ZnO Quantum Dots
Source: Nanomaterials (Basel). 2022 Oct 1;12(19):3441. doi: 10.3390/nano12193441 (PMC9565916; doi:10.3390/nano12193441)
Supplement: Supplementary file 1 [file nanomaterials-12-03441-s001.zip]

Archive with 1 entries (1 files):
- nanomaterials-1906236-supplementary.pdf
